# Supplementary material for: Recent Uses of Paper Microfluidics in Isothermal Nucleic Acid Amplification Tests
Source: Biosensors (Basel). 2023 Sep 15;13(9):885. doi: 10.3390/bios13090885 (PMC10526735; doi:10.3390/bios13090885)
Supplement: Supplementary file 1 [file biosensors-13-00885-s001.zip]

Archive with 1 entries (1 files):
- biosensors-2587027-supplementary.xlsx
