# Supplementary material for: Recent Uses of Paper Microfluidics in Isothermal Nucleic Acid Amplification Tests
Source: Biosensors (Basel). 2023 Sep 15;13(9):885. doi: 10.3390/bios13090885 (PMC10526735; doi:10.3390/bios13090885)
Supplement: Supplementary file 1 [file biosensors-13-00885-s001.zip › biosensors-2587027-supplementary.xlsx]

## Sheet: Master Sheet
Assay Type		Count
Detection		66
Amplification and Detection		13
Fully Integrated		6
Extraction		3
Seperate Extraction		3
TOTAL		88
		RPA	LAMP	RCA	RAA	MIRA	EXPAR	NASBA	SDA	HDA	CAMP	TOTAL
Detection		14	6	12	10	8	4	5	4	3	0	66
Amplification and Detection		3	6	2	0	0	1	0	1	0	0	13
Fully Integrated		1	5	0	0	0	1	0	0	0	0	6
Extraction		2	0	0	0	0	0	0	0	0	1	3
Seperate Extraction		2	0	0	0	1	0	0	0	0	0	3
TOTAL		22	17	14	10	9	6	5	5	3	1	88
Note for double inclusion: * Denotes assays that performed seperate extraction and detection ** Denotes assays that perfomed more than one type of amplification

## Sheet: Detection
Amplification method	Ref. #	Target	LOD	Detection Time	Total Time	Sensing element	Detection method	LFIA detection?		Link	Title
RPA	35	Babesia microti	0.25 parasites/μL	3 min	15 min	Tagged probe/primer + AuNP	Colorimetric	Yes		link	Recombinase polymerase amplification with lateral flow strip for detecting Babesia microti infections
	36	Escherichia coli O157:H7	0.01 CFU/μL	3 min	120 min	Tagged primers + AuNP	Colorimetric	Yes		link	Monitoring Pathogenic Viable E. coli O157:H7 in Food Matrices Based on the Detection of RNA Using Isothermal Amplification and a Paper-Based Platform
	37	Staphylococcus epidermidis	200 CFU/μL	7 min		Tagged primers + AuNP	Colorimetric	Yes		link	Paper-Based Bacterial Lysis Enables Sample-to-Answer Home-based DNA Testing
	38	SARS-CoV-2	1 copy/μL (Delta) and 0.77 copies/μL (Omicron)	5 min	25 min	Tagged probe/primer + AuNP	Colorimetric	Yes		link	Rapid and Visual Detection of SARS-CoV-2 RNA Based on Reverse Transcription-Recombinase Polymerase Amplification with Closed Vertical Flow Visualization Strip Assay
	39	Streptococcus suis and Actinobacillus pleuropneumoniae	10 fg/μL	10 min	30 min	Tagged probe/primer + AuNP	Colorimetric	Yes		link	Rapid Visual Detection of Streptococcus suis and Actinobacillus pleuropneumoniae Through Duplex Recombinase Polymerase Amplification Combined with Lateral Flow Dipsticks
	40	SARS-CoV-2	20 copies/μL	5 min		Tagged probes + AuNP	Colorimetric	Yes		link	Combining recombinase polymerase amplification and DNA-templated reaction for SARS-CoV-2 sensing with dual fluorescence and lateral flow assay output
	41	Citrus tristeza virus	< 141 fg (DNA) and < 23 × 10^5 fg/µl (RNA)	2 min		Tagged probe/primer + carbon conujugated antibodies	Colorimetric	Yes		link	Development of a reverse transcription recombinase polymerase based isothermal amplifcation coupled with lateral fow immunochromatographic assay (CTV‑RT‑RPA‑LFICA) for rapid detection of Citrus tristeza virus
	42	Porcine Deltacoronavirus	100 copies/μL	5 min	< 20 min	Tagged probe/primer + AuNP	Colorimetric	Yes		link	Rapid and visual detection of porcine deltacoronavirus by recombinase polymerase amplification combined with a lateral flow dipstick
	43	GM Crops (Cauliflower mosaic virus 35S sequence and Agrobacterium tumefaciens NOS sequence)	~ 10 copies/rxn	5 min	20-30 min	Tagged probe/primer + AuNP	Colorimetric	Yes		link	A highly integrated system with rapid DNA extraction, recombinase polymerase amplification, and lateral flow biosensor for on-site detection of genetically modified crops
	45 *	Magnaporthe oryzae (SDH1 and TEF1 genes) and GMO (Cry1c gene)	10^3 fg	5-10 min	30 min	Cas12a reporter probe + AuNP	Colorimetric	Yes		link	Evaluation of CRISPR/Cas12a-based DNA detection for fast pathogen diagnosis and GMO test in rice
	46 *	Toxoplasma gondii	3.3 copies/μL			Cas12a reporter probe + AuNP	Colorimetric	Yes		link	RPA/CRISPR/Cas12a-Based On-Site and Rapid Nucleic Acid Detection of Toxoplasma gondii in the Environment
	47	Verticillium dahliae	∼10 copies/rxn	2-3 min	40 min	Cas12a reporter probe + AuNP	Colorimetric	Yes		link	Rapid and Sensitive Detection of Verticillium dahliae from Complex Samples Using CRISPR/Cas12a Technology Combined with RPA
	48	DNA methylation (SEPT9 gene)	0.2 fM	3 min		Cas13a reporter probe + AuNP	Colorimetric	Yes		link	Dual Methylation-Sensitive Restriction Endonucleases Coupling with an RPA-Assisted CRISPR/Cas13a System (DESCS) for Highly Sensitive Analysis of DNA Methylation and Its Application for Point-of-Care Detection
	49	Salmonella typhimurium	0.003-0.0044 CFU/μL(spiked milk) and 0.01 CFU/μL(meat)		45 min	Cas12a linker ssDNA + Au SERS nanoprobes	SERS			link	SERS-based CRISPR/Cas assay on microfluidic paper analytical devices for supersensitive detection of pathogenic bacteria in foods
RCA	104	Chattonella marina	8.3 × 10^3 fg/µL (genomic) and 7.8 copies/µL (recombinant)	5-10 min		Tagged primers + AuNP	Colorimetric	Yes		link	Establishment of double probes rolling circle amplification combined with lateral flow dipstick for rapid detection of Chattonella marina
	105	Prorocentrum minimum	0.142 fg/µL (genomic) and 0.103 fg/μL (recombinant)	5-10 min		Tagged probe/primer + AuNP	Colorimetric	Yes		link	Detection of Prorocentrum minimum by hyperbranched rolling circle amplification coupled with lateral flow dipstick
	106	SARS-CoV-2 (beta-lactamase resistance gene)	1.1 × 10^3 fM		180 min	Tagged probe + Streptavidin conjugated HRP	Colorimetric	Yes		link	Padlock probe-based rolling circle amplification lateral flow assay for point-of-need nucleic acid detection
	107	Methicillin-Resistant Staphylococcus aureus (mecA gene)	~ 1.3 fM	30 min		Tagged probe/primer + AuNP	Colorimetric	Yes		link	A Lateral Flow Assay for Nucleic Acid Detection Based on Rolling Circle Amplification Using Capture Ligand-Modified Oligonucleotides
	108	miRNA 31	3.21 fM	10 min		Tagged hairpin probes + hemin mediated TMB oxidation	Colorimetric	Yes		link	A lateral flow strip biosensor platform based on cascade nucleic acid amplification technology for ultrasensitive detection of OSCC-associated salivary MicroRNA
	109	DNA methylation (GlaI digestion products)	50 copies/rxn	5 min	120 min	Tagged probe/primer + AuNP	Colorimetric	Yes		link	Sensitive lateral flow assay for bisulfite-free DNA methylation detection based on the restriction endonuclease GlaI and rolling circle amplification
	110	miRNA 21 and miRNA let-7a	2.306 × 10^5 fM (miRNA21) and 2.789 × 10^4 fM (miRNA let-7a)	20 min	180 min	Probe tagged with fluorescent microspheres	Fluorometric	Yes		link	Fluorescent microspheres lateral flow assay integrated with Smartphone-based reader for multiple microRNAs detection
	111	SARS-CoV-2	1.625 copies/rxn	2 min	∼ 35 min	Cas12a reporter probe + AuNP	Colorimetric	Yes		link	An ultra-sensitive one-pot RNA-templated DNA ligation rolling circle amplification-assisted CRISPR/Cas12a detector assay for rapid detection of SARS-CoV-2
	112	Nonspecific DNA	1.47 × 10^7 fM	20 min		Probe tagged with Au	Colorimetric			link	Paper-Based Radial Flow Assay Integrated to Portable Isothermal Amplification Chip Platform for Colorimetric Detection of Target DNA
	113	miR-221 and miR-222	330 fM (miR-221) and 370 fM (miR-222)			Modulation of paper hydrophobicity via hydrophobic metal-organic framework modification	Flow distance			link	A chromogenic reaction-free distance-based paper device for facile detection of microRNA via viscosity amplification and surface hydrophobicity modulation
	114	HIV-1	< 30 fM	~ 30 min		Detection probe tagged with Cy3	Fluorometric			link	Sub-attomole detection of HIV-1 using padlock probes and rolling circle amplification combined with microfluidic affinity chromatography
	115	miRNA-21 and circRNA-HIAT1	10^6 fM	30 min		Probe tagged with green or red quantum dots	Fluorometric			link	Fluorescent paper-based analytical devices for ultra-sensitive dual-type RNA detections and accurate gastric cancer screening
RAA	58	Vibrio paragaemolyticus (toxR gene)	6.4 fg/µL (genomic DNA), 0.18 CFU/µL (pure culture), and 7.4 × 10^-15 CFU/fg ( spiked food samples)	5 min		Tagged primers + AuNP	Colorimetric	Yes		link	Effect of food matrix on rapid detection of Vibrio parahaemolyticus in aquatic products based on toxR gene
	59	Phytophthora infestans	5 x 10^-4 fg	5–15 min		Tagged probe/primer + AuNP	Colorimetric	Yes		link	Development of a new PCR assay and a recombinase-aided amplification based isothermal amplification coupled with lateral flow dipstick assay for potato late blight detection
	60	Psuedorabies virus	21 copies/rxn	10–15 min		Tagged probe/primer + AuNP	Colorimetric	Yes		link	Development and application of a recombinase-aided amplification and lateral flow assay for rapid detection of pseudorabies virus from clinical crude samples
	61	Mycoplasma synoviae	10 copies/μL	5 min		Tagged probe/primer + AuNP	Colorimetric	Yes		link	Rapid and visual detection of Mycoplasma synoviae by recombinase-aided amplification assay combined with a lateral flow dipstick
	62	Amphidinium carterae	8.49 x 10^6 fg/µL (genomic DNA) and 0.001 cell/µL (stimulated water sample)	5–15 min	50 min	Tagged probe/primer + AuNP	Colorimetric			link	Recombinase-aided amplification combined with lateral flow dipstick for the rapid detection of Amphidinium carterae
	63	Porcine parvovirus	100 copies/μL (recombinant plasmid), 0.638 fg/μL (DNA), and 0.0001 TCID50/μL(virus)	15-30 min		Tagged probe/primer + AuNP	Colorimetric	Yes		link	Recombinase-Aided Amplification Coupled with Lateral Flow Dipstick for Efficient and Accurate Detection of Porcine Parvovirus
	64	Avian infectious bronchitis virus	100 copies/μL	3 min		Tagged probe/primer + AuNP	Colorimetric	Yes		link	Reverse transcription recombinase-aided amplification assay combined with a lateral flow dipstick for detection of avian infectious bronchitis virus
	65	Maize chlorotic mottle virus	2.5 copies (DNA) and 960 fg (RNA)	5 min	60 min	Cas12a reporter probe + AuNP	Colorimetric	Yes		link	Portable rapid detection of maize chlorotic mottle virus using RT-RAA/CRISPR-Cas12a based lateral flow assay
	66	Staphylococcus aureus (nuc and 16s genes)	1 CFU/rxn (pure culture) and 0.02 CFU/μL(spiked food samples)	2 min	60 min	Cas12a reporter probe + AuNP	Colorimetric	Yes		link	A portable CRISPR Cas12a based lateral flow platform for sensitive detection of Staphylococcus aureus with double insurance
	67	Candida, Aspergillus, and Cryptococcus genera	0.01 CFU/µL (all targets, quantitative), 0.0049 CFU/µL (Candida, calculated) 0.00413 CFU/µL (Aspergillus, calculated) and 0.00695 CFU/µL (Cryptococcus, calculated)	20 min		Modulation of signal molecule release (glucoamylase) and subsequent glucose concentrarion via Cas12a cleavage of hydrogel linker DNA	Flow distance			link	Microfluidic Ruler-Readout and CRISPR Cas12a-Responded Hydrogel-Integrated Paper-Based Analytical Devices (μReaCH-PAD) for Visible Quantitative Point-of-Care Testing of Invasive Fungi
MIRA	68	SARS-CoV-2 (ORF1ab and N genes)	0.0495 copies/μL (ORF1ab gene) and 0.0488 copies/μL (N gene)	3 min	25 min	Tagged probe/primer + AuNP	Colorimetric	Yes		link	Rapid Detection of SARS-CoV-2 Using Duplex Reverse Transcription-Multienzyme Isothermal Rapid Amplification in a Point-of-Care Testing
	69	Bovine Coronavirus	100 copies	5 min		Tagged probe/primer + AuNP	Colorimetric	Yes		link	Development of a multienzyme isothermal rapid amplification and lateral flow dipstick combination assay for bovine coronavirus detection
	70 *	Streptococcus agalactiae	0.352 CFU/μL		15 min	Tagged probe/primer + AuNP	Colorimetric	Yes		link	Integrating filter paper extraction, isothermal amplification, and lateral flow dipstick methods to detect Streptococcus agalactiae in milk within 15 min
	71	Fowl Adenovirus 4	50 copies/rxn	5 min		Tagged probe/primer + AuNP	Colorimetric	Yes		link	Rapid Visual Detection Of Fowl Adenovirus Serotype 4 With Multienzyme Isothermal Rapid Amplification Combined with Lateral Flow Dipstick
	72	Acinetobacter baumannii	0.006 CFU/μL	5 min	15 min	Tagged probe/primer + AuNP	Colorimetric	Yes		link	Development and evaluation of a rapid and sensitive multienzyme isothermal rapid amplification with a lateral flow dipstick assay for detection of Acinetobacter baumannii in spiked blood specimens
	73	Hepatitis B virus	10^4 fg	10 min		Tagged primers + AuNP	Colorimetric	Yes		link	Simple and Feasible Detection of Hepatitis B Virus via Combination of Multienzyme Isothermal Rapid Amplification and Lateral Flow Dipstick Strip
	74	Streptococcus iniae	97 fg/μL	5-10 min	20 min	Tagged probe/primer + AuNP	Colorimetric	Yes		link	Rapid and Sensitive Detection of Streptococcus iniae in Trachinotus ovatus Based on Multienzyme Isothermal Rapid Amplification
	75	Hepatitis A virus	1 copy/μL	10 min		Tagged primers + AuNP	Colorimetric	Yes		link	Simple and feasible detection of hepatitis a virus using reverse transcription multienzyme isothermal rapid amplification and lateral flow dipsticks without standard PCR laboratory
LAMP	79	Mitochondrial CO I gene	10 fg	6 min	180 min	Tagged hybridization probes + AuNP	Colorimetric	Yes		link	On-site paper-based Loop-Mediated Isothermal Amplification coupled Lateral Flow Assay for pig tissue identification targeting mitochondrial CO I gene
	80	Cattle DNA (cattle specific Cyt-b gene)	100 fg	6 min	180 min	Tagged hybridization probes + AuNP	Colorimetric	Yes		link	Paper-based loop-mediated isothermal amplification and lateral flow (LAMP-LF) assay for identification of tissues of cattle origin
	81	Human papillomavirus 16	144.54 copies/µl	5 min		Tagged primers + AuNP	Colorimetric	Yes		link	Method for the elucidation of LAMP products captured on lateral flow strips in a point of care test for HPV 16
	82	Mycobacterium tuberculosis	50 fg/rxn	2 min	60 min	Cas12a reporter probe + AuNP	Colorimetric	Yes		link	LAMP-CRISPR-Cas12-based diagnostic platform for detection of Mycobacterium tuberculosis complex using real-time fluorescence or lateral flow test
	83	Mycobacterium tuberculosis	30 copies/μL	~ 16 min		Primer tagged with eosin dye	Colorimetric			link	Polymerization-Based Amplification for Target-Specific Colorimetric Detection of Amplified Mycobacterium tuberculosis DNA on Cellulose
	84	Leishmania	1.47 × 10^4 fg/µL	10 min		SYBR safe intercalating dye	Flow distance + Fluorometric			link	Distance-based paper device using combined SYBR safe and gold nanoparticle probe LAMP assay to detect Leishmania among patients with HIV
NASBA	122	Norovirus (GII.4 and GII.17 genotypes, lacZ gene)	500 fM (GII.4) and 2.6 fM (GII.17)	30 min	~ 180 min	Toehold switch + β-galactosidase mediated chlorophenol red-β-D-galactopyranoside cleavage	Colorimetric			link	A simple and low-cost paper-based colorimetric method for detecting and distinguishing the GII.4 and GII.17 genotypes of norovirus
	123	Respiratory syncytial virus A & B (lacZ gene)	0.052 fM (RSVA), and 0.091 (RSVB)	60 min		Toehold switch + β-galactosidase mediated chlorophenol red-β-D-galactopyranoside cleavage	Colorimetric			link	Detection and differentiation of respiratory syncytial virus subgroups A and B with colorimetric toehold switch sensors in a paper-based cell-free system
	124	Zika virus and Chikungunya virus (lacZ gene)	0.002 fM (Zika) and 5 fm (Chikungunya)	130 min (Zika) and 75 min (Chikungunya)	150 min (Chikungunya)	Toehold switch + β-galactosidase mediated chlorophenol red-β-D-galactopyranoside cleavage	Colorimetric			link	Field validation of the performance of paper-based tests for the detection of the Zika and chikungunya viruses in serum samples
	125	SARS-CoV-2	< 50 copies/rxn	10 min	60-120 min	Tagged probes + neutravidin conjugated carbon nanoparticles	Colorimetric	Yes		link	INSIGHT: A population-scale COVID-19 testing strategy combining point-of-care diagnosis with centralized high-throughput sequencing
	126	Macrobrachium rosenbergii nodavirus	1 fg	< 10 min		Tagged probes + AuNP	Colorimetric	Yes		link	Rapid and effective detection of Macrobrachium rosenbergii nodavirus using a combination of nucleic acid sequence-based amplification test and immunochromatographic strip
SDA	130	Dengue virus, Hantavirus	10 fM	5 min		Tagged probes + AuNP	Colorimetric	Yes		link	A lateral flow biosensor based on gold nanoparticles detects four hemorrhagic fever viruses
	131	Singapore grouper iridovirus	50 cells/μL	5 min	< 90 min	Tagged probes + AuNP	Colorimetric	Yes		link	A lateral flow biosensor for rapid detection of Singapore grouper iridovirus (SGIV)
	132	Escherichia coli O157:H7 (16s rRNA)	0.1 CFU/μL	3 min		Tagged probes + AuNP	Colorimetric	Yes		link	Visual assay of Escherichia coli O157:H7 based on an isothermal strand displacement and hybrid chain reaction amplification strategy
	133	miRNA-let-7a	6.28 × 10^3 fM	15 min		Modulation of gelatin-treated paper permeability via Cas12a mediated trypsin release	Flow distance			link	Ultrasensitive Detection of miRNA via CRISPR/Cas12a Coupled with Strand Displacement Amplification Reaction
EXPAR	134	lncRNA (HOTAIR and viral RNA (SARS-CoV-2 )	0.05 fM (IncRNA) and 0.02 fM (viral RNA)	2 min		Tagged TtAgo reporter probe + AuNP	Colorimetric			link	Thermus thermophilus Argonaute-Based Isothermal Amplification Assay for Ultrasensitive and Specific RNA Detection
	137	Telomerase activity (telomerase elongation products from human cancer cell lines)	1000 fM (synthetic telomerase extension products) and 4 cells (HeLa)	3 min	120 min	Tagged reporter probe + AuNP	Colorimetric	Yes		link	Sensitive naked-eye detection of telomerase activity based on exponential amplification reaction and lateral flow assay
	138	Nerve growth factor-beta	0.74 fM	5 min		Tagged hairpin probes + AuNP	Colorimetric			link	Universal point-of-care detection of proteins based on proximity hybridization-mediated isothermal exponential amplification
	139	miR-17	1 fM (miR-17)	0.167 min		Cas13a reporter probe + [Ru(phen)2dppz]2+ tag oxidation	Electrochemiluminescence			link	CRISPR/Cas13a Powered Portable Electrochemiluminescence Chip for Ultrasensitive and Specific MiRNA Detection
HDA	127	SARS-Cov-2 (E, N, and RdRP genes)	3 copies/rxn	15 min		Tagged primers + AuNP	Colorimetric	Yes		link	Detection of SARS-CoV-2 Using Reverse Transcription Helicase Dependent Amplification and Reverse Transcription Loop-Mediated Amplification Combined with Lateral Flow Assay
	128	Hepatitis B virus	10^4 copies/rxn		60 min	Tagged primers + AuNP	Colorimetric	Yes		link	Tunable Duplex Semiquantitative Detection of Nucleic Acids with a Visual Lateral Flow Immunoassay Readout
	129	SARS-Cov-2	6 copies/µL	~10-15 min.	~ 120 min	Tagged primers + streptavidin-coated blue latex beads	Colorimetric	Yes		link	An isothermal amplification-coupled dipstick for the rapid detection of COVID-19

## Sheet: Amplification and Detection
Amplification method	Ref. #	Target	LOD	Detection Time	Total Time	Sensing element	Detection method	LFIA detection?		Link	Title
LAMP	85	Escherichia coli and Campylobacter jejuni	2 × 10^3 copies/μL		50 min	SYBR green intercalating dye	Fluorometric			link	An IoT-enabled paper sensor platform for real-time analysis of isothermal nucleic acid amplification tests
	86	Escherichia coli	0.001 CFU/μL	< 10 min	< 120 min	DNA immobilization on cellulose paper via physical adsorption and covalent bonding + SYBR Safe	Flow distance + Fluorometric			link	Development of a fluorescent distance-based paper device using loop-mediated isothermal amplification to detect Escherichia coli in urine
	87	Methicillin-Resistant Staphylococcus aureus	0.01 fg		< 60 min	SYBR green intercalating dye	Fluorometric			link	Fluorometric Paper-Based, Loop-Mediated Isothermal Amplification Devices for Quantitative Point-of-Care Detection of Methicillin-Resistant Staphylococcus aureus (MRSA)
	88	Neisseria meningitidis	6 copies		60 min	Detection probe tagged with Cy3	Fluorometric			link	A microfluidic fully paper-based analytical device integrated with loop-mediated isothermal amplification and nano-biosensors for rapid, sensitive, and specific quantitative detection of infectious diseases
	89	Escherichia coli O157:H7, Salmonella spp., and Staphylococcus aureus	2.8 fg/μL		240 min	Pyrophosphate ion mediatied restoration of Mn2+ quenched calcein fluorescent dye	Fluorometric			link	Fluorescent on-site detection of multiple pathogens using smartphone-based portable device with paper-based isothermal amplification chip
	90	Escherichia coli	40 copies/rxn		30 min	Fluorescent Cas12a reporter probe	Fluorometric			link	A paper based microfluidic platform combining LAMP-CRISPR/Cas12a for fluorometric detection of nucleic acids
RPA	44	Erythromycin	3 × 10^3 fM	15 min		Tagged primers + AuNP	Colorimetric	Yes		link	Preparation of DNA aptamer and development of lateral flow aptasensor combining recombinase polymerase amplification for detection of erythromycin
	50	HIV-1	67 copies/rxn		20 min	Probe tagged with FAM	Fluorometric			link	Quantitative isothermal amplification on paper membranes using amplification nucleation site analysis
	52	Escherichia coli O157:H7 and Staphylococcus aureus	3.0 copies/μL (E. coli O157:H7) and 7.0 copies/μL (S. aureus)		20 min	Bi2S3 tagged primer + AuNP (E. coli) and Cu2O photocathodes (S. aureus)	Photoelectrochemical			link	A Collection of RPA-Based Photoelectrochemical Assays for the Portable Detection of Multiple Pathogens
RCA	116	SARS-CoV-2	4.1 x 10^-3 fM	10 min		SYBR green intercalating dye	Fluorometric			link	Paper-based netlike rolling circle amplification (NRCA) for ultrasensitive and visual detection of SARS-CoV-2
	117	Platelet derived growth factor and thrombin	6.8 × 10^6 fM (PDGF) and 2.4 × 10^5 fM (thrombin)		30 min (PDGF) and 15 min (thrombin)	QuantiFluor dye intercalating dye	Fluorometric			link	Protein-Mediated Suppression of Rolling Circle Amplification for Biosensing with an Aptamer-Containing DNA Primer
SDA	119	Methicilin-resistant Staphylococcus aureus (mecA gene)	100-316 copies		15-20 min (+) and 25 min (-)	Probes tagged with FAM and Texas Red	Fluorometric			link	Near-digital amplification in paper improves sensitivity and speed in biplexed reactions
EXPAR	120	miRNA-223	10^4 fM		60 min	SYBR green intercalating dye	Fluorometric			link	Rapid MicroRNA Detection Using Paper-Based Isothermal Amplification

## Sheet: Fully Integrated
Amplification method	Ref. #	Target	LOD	Detection Time	Total Time	Sensing element	Detection method	LFIA detection?	Extraction method		Link	Title
LAMP	91	Salmonella spp.	0.012 CFU/μL		~ 68 min	Pyrophosphate ion mediatied restoration of Mn2+ quenched calcein fluorescent dye	Fluorometric		Sample is pre-heated to a high temperature and then added to polydopamine coated paper		link	A newly developed paper embedded microchip based on LAMP for rapid multiple detections of foodborne pathogens
	92 **	Influenza A	10 TCID50/μL		60 min	SYBR green intercalating dye	Fluorometric		Thermolysis		link	Integration of on-chip lysis and paper-based sensor for rapid detection of viral and exosomal RNAs
	94	SARS-CoV-2	1 copy/μL	20-60 min		SYTO-82 intercalating dye	Fluorometric		Pre-lysed sample is dispensed on to an extraction membrane		link	Performing point-of-care molecular testing for SARS-CoV-2 with RNA extraction and isothermal amplification
	95	SARS-CoV-2 and Enterococcus faecium	100 fg/μL (SARS-CoV-2) and 0.1 CFU/μL (E. faecium)		60 min	Safranin O polymerization and subsequent aggregation	Colorimetric		Sample is incubated on the FTA card followed by the addition of purification reagent and TE buffer for washing		link	Fabrication of a fully integrated paper microdevice for point-of-care testing of infectious disease using Safranin O dye coupled with loop-mediated isothermal amplification
	96	SARS-CoV-2 (S, N, and E genes)	0.01 copies/μL (S), 0.025 copies/μL (N), and 0.31 copies/μL (E)		< 120 min	Fluorescent Cas12a reporter probe (fluorometric) Cas12a reporter probe + AuNP (colorimetric)	Fluorometric or colorimetric	Yes	Pre-filtered and lysed sample is dispensed on to a filter paper followed by the addition of washing buffer		link	Paper Device Combining CRISPR/Cas12a and Reverse-Transcription Loop-Mediated Isothermal Amplification for SARS-CoV-2 Detection in Wastewater
RPA	51	SARS-CoV-2 and Helicobacter pylori	0.4 copies/μL (SARS-CoV-2 ) and 1 counts/μL (H. pylori)		30 min	Probe tagged with FAM	Fluorometric		Sample is captured by the FTA card binding disk followed by the addition of ethanol		link	Portable Paper-Based Nucleic Acid Enrichment for Field Testing
EXPAR	92 **	Exosomal RNAs	10^3 EV/μL		60 min	SYBR green intercalating dye	Fluorometric		Thermolysis		link	Integration of on-chip lysis and paper-based sensor for rapid detection of viral and exosomal RNAs

## Sheet: Extraction
Amplification method	Ref. #	Target	Extraction method		Link	Title
RPA	45 *	Magnaporthe oryzae (SDH1 and TEF1 genes) and GMO (Cry1c gene)	Whatman No.1 filter paper dipstick coated with paraffin wax is dipped into the pre-lysed sample followed by dipping in washing buffer		link	Evaluation of CRISPR/Cas12a-based DNA detection for fast pathogen diagnosis and GMO test in rice
	46 *	Toxoplasma gondii	Sample is dispensed on to a Whatman grade GF/F Glass Microfiber filter embedded in a paper chip followed by soaking in lysis buffer and magnetic bead purification		link	RPA/CRISPR/Cas12a-Based On-Site and Rapid Nucleic Acid Detection of Toxoplasma gondii in the Environment
	53	Potato leafroll virus	Leaf/tuber samples were prepared with extraction buffer and then dispensed on to Whatman Grade 1 filter paper followed by washing buffer		link	Development of Reverse Transcription Recombinase Polymerase Amplification (RT-RPA): A Methodology for Quick Diagnosis of Potato Leafroll Viral Disease in Potato
	54	Potato virus S	Leaf/tuber samples were prepared with extraction buffer and then dispensed on to Whatman Grade 1 filter paper followed by washing buffer		link	Establishment of a one-step reverse transcription recombinase polymerase amplification assay for the detection of potato virus S
MIRA	70 *	Streptococcus agalactiae	Pre-lysed samples were passed through a needleless injector containing a filter paper disc and the filter paper was subsequently washed with washing buffer		link	Integrating filter paper extraction, isothermal amplification, and lateral flow dipstick methods to detect Streptococcus agalactiae in milk within 15 min
CAMP	121	Shigella (ipaH gene)	Pre-lysed samples were passed through a syringe containing filter paper and the filter paper was subsequently washed with ethanol then DNA templates were eluted using TE buffer		link	Visual detection of Shigella in milk by competitive annealing-mediated isothermal amplification with paper-based DNA extraction method
